# Supplementary material for: A Cognitive Training Programme on Cancer-Related Cognitive Impairment (CRCI) in Breast Cancer Patients Undergoing Active Treatment: A RCT Study Protocol
Source: J Clin Med. 2025 Jul 16;14(14):5047. doi: 10.3390/jcm14145047 (PMC12295130; doi:10.3390/jcm14145047)
Supplement: Supplementary file 1 [file jcm-14-05047-s001.zip]

Archive with 1 entries (1 files):
- jcm-3739586-supplementary.pdf
